# Supplementary material for: SMN-deficiency disrupts SERCA2 expression and intracellular Ca2+ signaling in cardiomyocytes from SMA mice and patient-derived iPSCs
Source: Skelet Muscle. 2020 May 8;10:16. doi: 10.1186/s13395-020-00232-7 (PMC7206821; doi:10.1186/s13395-020-00232-7)
Supplement: Supplementary file 2 — Additional file 2. Table 1 Transcriptome analysis. [file 13395_2020_232_MOESM2_ESM.xlsx]

## Sheet: Read Depth
Metric	WT Heart 1	WT Heart 2	WT Heart 3	WT Heart 4	SMA Heart 1	SMA Heart 2	SMA Heart 4
Total Reads	88579523	85254953	66686211	70118562	99495967	87868110	77902904
Reads Mapped	87163053	84005457	65633166	69123862	97893458	86547885	76738204
Percent Mapped	98.4	98.53	98.42	98.58	98.39	98.5	98.5
Mapped Paired Reads	74114386	71778674	55310024	57977380	83486454	73474448	65293608
Percent Mapped Paired	83.67	84.19	82.94	82.68	83.91	83.62	83.81

## Sheet: FC=1, FDR=0.01
Gene	Mean TPM	log 2 Fold Change	p-Value	FDR Value
Timp4	462.167	4.74669	1.12069e-78	2.0058e-74
Mt2	853.814	3.86034	6.12417e-41	5.48052e-38
Hif3a	853.262	3.81459	3.44727e-34	2.05664e-31
Slc9a3	112.256	3.74788	1.60823e-29	5.53542e-27
Tmem179	336.783	3.47484	1.57509e-34	1.00682e-31
Ptgds	3943.89	3.32405	8.77417e-62	3.926e-58
Syt13	73.5572	3.32139	4.15718e-15	2.77632e-13
Lvrn	75.4371	3.23998	4.60736e-18	4.43346e-16
Kcnt1	182.636	3.12081	7.4077e-34	4.27687e-31
Grhl1	173.715	3.04177	6.48142e-39	5.27293e-36
Psca	432.193	3.03701	2.63322e-18	2.58952e-16
Chd5	70.4557	3.01909	1.15927e-25	2.76648e-23
Igfbp3	3162.39	2.95467	1.07595e-70	9.62869e-67
Xdh	868.065	2.78537	9.78881e-51	1.94667e-47
Spock2	855.441	2.77336	1.17432e-12	5.43102e-11
Dpep1	2075.56	2.75595	1.32172e-35	8.76151e-33
Slc10a6	390.527	2.74765	5.69535e-21	7.66432e-19
Cdkn1a	4328.42	2.67215	4.43855e-24	9.34601e-22
Dusp4	209.28	2.66561	3.74493e-17	3.23801e-15
Ptk2b	688.927	2.56673	2.73654e-17	2.42468e-15
2900052L18Rik_	247.751	2.56401	1.17781e-25	2.77374e-23
Crnde	165.675	2.56294	8.01821e-28	2.31468e-25
Cyp1b1	344.275	2.54118	2.71868e-15	1.9082e-13
Hist1h1c	1102.58	2.53226	8.29447e-30	3.0928e-27
Ptprn	187.818	2.53177	3.23861e-27	8.65145e-25
Adh1	583.706	2.51838	4.46454e-32	2.15963e-29
Inmt	38.0274	2.51374	7.56591e-09	1.76092e-07
Bmp7	251.164	2.51024	2.77285e-33	1.55089e-30
Tex35	20.7143	2.46037	2.52424e-08	5.19895e-07
Pcbd1	238.378	2.43473	1.42292e-41	1.41486e-38
4833412C05Rik	172.713	2.40072	2.64411e-14	1.58807e-12
Fam46b	381.764	2.38555	1.15012e-08	2.55472e-07
A530013C23Rik	28.5837	2.37156	4.71808e-09	1.14734e-07
Kif1a	340.019	2.35218	2.1797e-24	4.70028e-22
Fmo2	989.06	2.34808	1.63704e-08	3.53009e-07
Fkbp5	1377.34	2.32561	3.37294e-19	3.65872e-17
Gria3	307.423	2.28951	1.24101e-19	1.41476e-17
AK162363	27.0129	2.27441	1.9939e-08	4.21332e-07
AK040960	16.831	2.26473	1.10932e-07	1.95612e-06
Myrip	139.903	2.25832	1.49175e-22	2.38388e-20
Adam33	418.01	2.25777	5.05297e-32	2.37995e-29
Irx3	809.284	2.25413	2.42121e-37	1.80562e-34
Aspg	102.024	2.25295	1.72255e-10	5.46635e-09
Mylip	1052.38	2.24182	6.81969e-54	1.52574e-50
1700018L02Rik	35.9253	2.23539	3.77124e-09	9.38771e-08
Aldh1l1	132.41	2.21724	7.05013e-13	3.42889e-11
Ptges	103.259	2.17924	8.95686e-14	4.85787e-12
Myoc	62.6035	2.17445	1.06945e-12	5.00215e-11
Ager	342.124	2.16848	1.26706e-24	2.7656e-22
Wfikkn1	79.9013	2.15779	3.73969e-12	1.56751e-10
Gsta3	146.318	2.13755	4.60576e-11	1.61037e-09
Gpnmb	28.5235	2.13156	1.39923e-07	2.39879e-06
E230013L22Rik	713.74	2.1218	1.59506e-28	5.09793e-26
Fam107a	561.759	2.09526	1.08885e-12	5.07508e-11
Serpina3n	471.317	2.09512	1.204e-22	1.95902e-20
Pitx3	10.563	2.06696	8.64646e-06	8.99211e-05
Rergl	43.7683	2.05642	1.10712e-11	4.27975e-10
Tmem171	250.508	2.05274	1.63399e-27	4.43107e-25
Ahsg	721.719	2.04072	6.49604e-07	9.37179e-06
AK078239	41.8945	2.01938	5.16285e-09	1.24535e-07
Sult1a1	1640.21	2.00767	1.0839e-20	1.42645e-18
Arhgap9	567.948	1.99605	3.41795e-13	1.73299e-11
Lcn2	45.87	1.97099	3.69902e-07	5.62968e-06
Fam65b	294.861	1.97024	8.88856e-28	2.5252e-25
Klhdc7a	241.999	1.94907	4.40189e-08	8.58225e-07
AK141396	137.897	1.94871	4.823e-24	1.00374e-21
Scgb1c1	282.926	1.94656	1.0945e-18	1.12582e-16
Hist1h4h	807.892	1.94462	2.89658e-20	3.65092e-18
Cnih2	83.5671	1.93448	2.20636e-12	9.65511e-11
Aldoc	42.8896	1.92682	4.42749e-08	8.62277e-07
Cbx7	761.423	1.92425	6.04361e-25	1.36922e-22
Hmgcs2	3732.01	1.91384	5.02514e-07	7.4392e-06
Gnb3	299.605	1.90873	7.62102e-27	1.94859e-24
Dcxr	354.949	1.90652	3.28668e-12	1.39066e-10
Hist1h4c	47.4169	1.90644	2.01586e-10	6.30768e-09
Mal	207.943	1.89813	2.10152e-19	2.35081e-17
Mt1	3612.79	1.89761	2.15902e-28	6.77933e-26
Rasgef1a	54.4609	1.89691	9.6868e-10	2.71321e-08
Shmt1	450.641	1.89317	5.56784e-45	7.66564e-42
Trnp1	104.661	1.88497	1.56641e-12	7.11563e-11
Pbld1	46.6085	1.8777	2.44154e-09	6.29998e-08
Trabd2b	1680.35	1.86436	1.17771e-21	1.68629e-19
Slit3	473.519	1.85546	1.03545e-11	4.02006e-10
4933408B17Rik	68.4804	1.85355	2.36026e-10	7.33401e-09
Lrrc16a	210.557	1.85258	7.87597e-14	4.32405e-12
Map3k6	1141.14	1.8504	1.11561e-16	9.3063e-15
Azin2	148.777	1.84686	7.65009e-20	9.00799e-18
AK030777	139.184	1.83493	1.13155e-15	8.19942e-14
Cited1	132.362	1.83231	4.86779e-10	1.43769e-08
Hsd11b1	65.3966	1.83173	1.72121e-06	2.20045e-05
Tbx6	165.371	1.82967	4.98218e-27	1.29234e-24
Ncam1	742.547	1.82229	3.03997e-17	2.66713e-15
Hist1h4a	68.5244	1.8153	3.95616e-11	1.39755e-09
Fas	460.517	1.8143	2.61243e-17	2.32623e-15
Sds	106.142	1.81211	2.08253e-19	2.34423e-17
Mir143	15.0393	1.80754	1.60768e-05	0.000156808
Angptl7	178.079	1.80628	6.61825e-15	4.29179e-13
Irx5	187.642	1.80235	1.03136e-22	1.69351e-20
Hist1h4k	60.4262	1.79649	1.68206e-10	5.35685e-09
Hist1h4j	115.543	1.7911	3.37627e-16	2.65037e-14
Agtr2	40.0244	1.79076	1.45692e-06	1.89919e-05
Glul	9917.85	1.78432	2.36415e-16	1.89747e-14
Aox1	656.594	1.78315	6.90299e-29	2.28796e-26
Cpne7	124.317	1.77603	1.18488e-08	2.62138e-07
Gng2	927.087	1.76877	1.3176e-15	9.43297e-14
Gramd1b	681.756	1.76827	1.12504e-43	1.43828e-40
Proser2	488.853	1.76046	8.45941e-10	2.39567e-08
Cox6b2	224.726	1.75916	1.19267e-14	7.54288e-13
Ddn	19.0714	1.75797	6.91315e-06	7.38884e-05
Hist1h4b	57.4607	1.75138	2.4737e-09	6.36126e-08
Txnip	20494.8	1.7477	1.42157e-22	2.29218e-20
Mt3	299.817	1.74604	5.55163e-09	1.32484e-07
Tfdp2	2402.78	1.74586	6.57167e-19	6.91881e-17
AK076984	164.113	1.73351	2.44389e-06	2.99799e-05
Hist2h2aa2	856.519	1.73311	8.37386e-15	5.41066e-13
Ddit4	2704.12	1.72615	1.55053e-10	4.96447e-09
Itgad	73.131	1.72512	1.49904e-10	4.83419e-09
Gpr156	22.3205	1.72188	4.51329e-06	5.12231e-05
Gnmt	55.2466	1.71923	2.36016e-10	7.33401e-09
Sult5a1	120.103	1.71334	2.92747e-12	1.25349e-10
Lrrc75b	99.5891	1.70088	1.41221e-06	1.84537e-05
Cyp4f17	234.258	1.69347	2.52647e-18	2.49827e-16
BB123696	10.821	1.6931	0.000103249	0.00079209
Slc4a8	288.579	1.6875	4.81365e-20	5.86087e-18
Lrrc10	6645.05	1.68643	9.92536e-28	2.73299e-25
Pou3f1	16.2631	1.67676	4.45728e-05	0.000385021
Etv5	654.817	1.66734	2.65987e-31	1.13348e-28
Lad1	435.071	1.66612	6.63687e-12	2.67538e-10
AK080383	14.6643	1.65771	0.000114052	0.000864956
Tuft1	161.559	1.65423	6.26431e-12	2.54237e-10
Hist2h3c1	947.618	1.65086	5.75513e-14	3.27001e-12
AK040276	30.0762	1.64722	8.75234e-06	9.08112e-05
Eda2r	225.525	1.64505	5.00766e-11	1.72029e-09
Hsd17b11	1343.26	1.63316	1.96329e-12	8.67627e-11
Glt8d2	154.133	1.62882	3.98469e-10	1.19661e-08
Cntfr	83.1436	1.62496	3.90198e-09	9.65944e-08
Eya2	175.869	1.62339	4.41148e-09	1.08457e-07
Camk1g	175.858	1.61779	3.4095e-19	3.67609e-17
2900005J15Rik	85.7605	1.61188	1.29807e-12	5.94192e-11
Ppil6	105.555	1.61014	2.63701e-08	5.39852e-07
C920006O11Rik	26.9141	1.60544	3.25704e-06	3.85546e-05
Myom3	148.04	1.59983	6.61126e-11	2.21588e-09
Col13a1	77.0634	1.59391	2.10479e-09	5.54808e-08
DQ553363	138.936	1.59383	3.71506e-08	7.32361e-07
Ms4a4d	68.3187	1.58771	3.36847e-08	6.67651e-07
Ptpru	176.302	1.58706	3.09469e-08	6.20431e-07
Hist2h2ac	14.5848	1.58383	5.19899e-05	0.000439752
Smoc1	611.758	1.58274	1.79249e-08	3.81475e-07
Cacna1h	311.809	1.57767	4.03721e-15	2.70629e-13
Zbtb16	1157.13	1.57718	6.82832e-05	0.000553001
Tmem41a	407.534	1.57657	6.72242e-31	2.7345e-28
Apod	55.2276	1.57495	1.46629e-09	3.98234e-08
Krt80	98.8266	1.57256	1.3302e-06	1.75316e-05
Pipox	57.0724	1.56808	8.68873e-10	2.44899e-08
Galnt15	300.41	1.56388	1.74861e-13	9.15106e-12
Scin	82.4076	1.561	7.9681e-06	8.37915e-05
Col2a1	12.5425	1.56079	0.000292848	0.00192769
5830418P13Rik	91.2948	1.55508	0.000225945	0.00154129
Rassf7	108.37	1.55152	1.04103e-08	2.35257e-07
AK086852	28.2497	1.55147	0.000152511	0.00111142
N4bp2l1	233.062	1.5514	1.18166e-23	2.22624e-21
Gatsl3	442.03	1.54996	4.754e-14	2.75363e-12
Cyp26b1	84.574	1.54912	1.26198e-09	3.48026e-08
Nt5e	630.21	1.54729	2.83834e-12	1.21824e-10
Vit	49.5191	1.54311	0.000109411	0.000834715
Fam83h	87.8448	1.5426	2.39364e-06	2.94443e-05
AI854703	75.2417	1.5377	9.68128e-10	2.71321e-08
Atcayos	6105.55	1.53567	6.82457e-20	8.08915e-18
Rpp25	224.798	1.53162	2.46055e-11	9.06152e-10
Lonrf3	156.059	1.53101	7.06903e-17	5.968e-15
Rasgef1c	25.5595	1.52952	3.78168e-05	0.000333586
Selp	40.0933	1.52649	4.59395e-06	5.19845e-05
Cp	1328.93	1.52522	1.63576e-20	2.10625e-18
Cntn2	503.551	1.52488	2.98545e-11	1.08385e-09
Ephx1	1353.27	1.52036	2.53662e-23	4.49509e-21
Amy1	208.297	1.51853	5.84824e-17	4.96075e-15
Plcd3	1873.67	1.51753	1.78921e-23	3.23468e-21
Agfg2	603.546	1.51472	4.55517e-19	4.82416e-17
Serpinb6b	1545.29	1.51421	4.69915e-08	9.08266e-07
Cebpd	695.748	1.50779	2.02658e-07	3.31551e-06
Tnni1	3852.66	1.50713	0.000418185	0.00261519
Cgref1	49.8185	1.50641	4.03947e-07	6.09599e-06
Penk	44.613	1.50639	0.000406147	0.00255419
Phlda3	999.059	1.50494	4.26414e-22	6.46776e-20
Tmem71	433.602	1.50004	4.05232e-18	3.94177e-16
Gstm1	2246.51	1.49818	5.31962e-20	6.43314e-18
Vsig10l	269.052	1.49224	7.27194e-17	6.11048e-15
Gm13298	58.8892	1.48979	1.73408e-06	2.21373e-05
Clu	5100.24	1.48878	2.9719e-12	1.26948e-10
1700020L24Rik	143.909	1.48696	5.00072e-10	1.47209e-08
Clca3a1	270.119	1.48438	2.47437e-10	7.64876e-09
Sfxn2	206.695	1.48134	7.64626e-18	7.2794e-16
Mmp28	136.596	1.4793	3.12452e-09	7.88754e-08
Stc2	781.211	1.47653	2.59889e-08	5.32817e-07
Jade2	391.252	1.47542	2.74644e-11	1.00729e-09
Plcd4	24.0284	1.47205	7.26382e-05	0.000584568
Hecw2	419.013	1.46854	2.29519e-21	3.15995e-19
AK045775	41.2103	1.46703	1.19317e-05	0.000120652
T2	41.9337	1.46621	1.31855e-05	0.000132062
Tsx	14.4948	1.46573	0.000305577	0.00199345
Thsd7a	280.128	1.46509	7.36579e-11	2.45499e-09
Dhtkd1	94.5662	1.46287	2.76233e-07	4.36365e-06
Cfh	3052.91	1.45975	1.55729e-11	5.93028e-10
Timp3	2517.76	1.45969	6.94968e-10	1.99655e-08
Cirbp	3108.72	1.45528	9.32011e-21	1.23564e-18
Ptprf	1675.21	1.45397	4.8112e-36	3.31195e-33
Myom2	38231.7	1.45255	5.82977e-10	1.70214e-08
2810029C07Rik	44.7466	1.45238	2.79714e-05	0.000255034
A530016L24Rik	1467.86	1.45231	2.26131e-12	9.87143e-11
Asic3	29.8225	1.44807	3.35921e-05	0.000300166
Tgfa	76.844	1.44748	5.76895e-05	0.000478909
Comp	202.046	1.44213	3.87755e-07	5.88139e-06
Pm20d1	258.175	1.43583	1.87635e-10	5.9021e-09
Dusp26	107.494	1.43325	2.19633e-08	4.57624e-07
Mgst1	477.794	1.43066	3.45009e-07	5.30496e-06
Ntn1	4158.61	1.42965	6.95292e-25	1.53634e-22
2810021J22Rik	177.066	1.42482	2.89941e-08	5.87698e-07
Gm20219	200.929	1.4237	4.72217e-11	1.63793e-09
AK077157	43.6251	1.41666	6.1279e-05	0.000504727
Gpr160	82.0698	1.41274	1.35472e-06	1.78153e-05
Abca1	1522.08	1.41239	8.70078e-57	3.11453e-53
Ankrd1	41145.1	1.4095	4.58152e-08	8.87447e-07
Kcnt2	179.673	1.40704	9.28894e-15	5.98034e-13
4930481A15Rik	170.023	1.40315	6.97855e-08	1.28633e-06
Fam124a	198.656	1.40243	6.8096e-12	2.73884e-10
Gm15972	48.4418	1.4003	1.21068e-05	0.000122215
Kcnc1	7.97447	1.39884	0.00150197	0.00756679
B230307C23Rik	72.8394	1.39874	3.41034e-08	6.75201e-07
Foxo3	293.859	1.38942	5.497e-05	0.000460606
Perp	6154.1	1.38762	4.41872e-21	6.03712e-19
Pim3	2787.47	1.38717	1.893e-11	7.11786e-10
Camsap3	87.1462	1.38478	1.30338e-06	1.72289e-05
Tns1	36588.6	1.3834	7.34346e-22	1.06856e-19
Tmem191c	259.536	1.38337	1.75042e-10	5.54497e-09
Bex4	86.5006	1.38236	8.66087e-05	0.000683476
Art3	6761.03	1.38062	1.69447e-13	8.91991e-12
Ifnlr1	261.152	1.37919	2.14764e-12	9.42118e-11
Cdo1	178.715	1.3773	6.09316e-06	6.64566e-05
Sat2	190.23	1.37657	2.50216e-16	1.99039e-14
1810062G17Rik	27.1744	1.376	1.66957e-05	0.000161962
Hacd4	97.6805	1.37569	1.38364e-05	0.00013758
1190005I06Rik	126.213	1.37108	2.6159e-13	1.3377e-11
Npr3	1492.7	1.37094	8.2767e-07	1.16094e-05
Tpd52l1	78.6365	1.36893	7.1888e-08	1.31694e-06
Map1a	675.342	1.36873	1.04456e-19	1.19843e-17
Hpgd	184.898	1.36694	4.63479e-09	1.1317e-07
Mirlet7bhg	152.526	1.3659	2.2204e-09	5.78469e-08
Gm14446	99.2396	1.36386	1.94911e-05	0.000185461
AK135599	152.45	1.36311	8.13701e-11	2.68702e-09
Cytl1	463.159	1.36308	5.51349e-09	1.32102e-07
Cnksr1	235.677	1.36246	4.44595e-08	8.64205e-07
Baiap2	644.186	1.35967	1.72717e-13	9.06534e-12
Cyp27a1	1239.01	1.35925	5.49738e-24	1.13094e-21
Aspdh	97.6727	1.35824	5.10097e-06	5.70251e-05
Pik3ip1	1442.63	1.35741	1.34843e-29	4.82683e-27
Dixdc1	388.586	1.3529	1.8384e-21	2.59085e-19
Gm12505	54.3518	1.35133	0.000291267	0.00191983
Mamld1	364.728	1.35024	7.07515e-13	3.43174e-11
Arhgef37	115.853	1.34816	4.60671e-11	1.61037e-09
AK007819	39.888	1.34444	0.000178993	0.00127077
Bst1	113.367	1.34171	8.65462e-07	1.20451e-05
Rasd1	293.735	1.34115	6.48784e-05	0.000528055
Mycl	48.176	1.33927	0.00148816	0.0075113
Nmb	129.267	1.33924	2.64163e-08	5.39852e-07
Cyp2d22	1731.85	1.33919	7.24878e-24	1.45774e-21
BC022687	182.697	1.33816	1.30458e-10	4.22229e-09
Snrpa1	893.48	1.33809	5.36847e-21	7.27915e-19
Itpka	56.138	1.33344	9.54299e-05	0.000738757
AK050117	595.348	1.32547	1.61904e-12	7.33609e-11
Ctsf	639.169	1.32333	5.59912e-11	1.90519e-09
St14	88.0663	1.3216	0.00123603	0.00644219
4933406C10Rik	35.6713	1.31921	2.00414e-05	0.000189789
Insl6	18.1088	1.31704	0.000768435	0.00432286
Stxbp2	497.814	1.3155	1.02659e-07	1.83189e-06
Rasd2	88.7438	1.31354	6.34491e-07	9.1878e-06
Lta	18.1117	1.31157	0.00180072	0.00877224
AK047676	68.9458	1.30941	0.00171595	0.00843505
Adap1	83.1758	1.30769	2.59926e-07	4.12425e-06
Kcna2	130.233	1.30502	5.45541e-06	6.03292e-05
Zfp949	3655.98	1.30313	2.84997e-15	1.99253e-13
Scnn1a	176.159	1.30242	0.00192347	0.00926432
4930538K18Rik	29.5026	1.29978	2.90295e-05	0.000263474
E130215H24Rik	34.6379	1.2996	0.000109955	0.000837079
Ctgf	8977.73	1.29642	0.00132648	0.00682723
Uspl1	1457.11	1.29481	4.20235e-15	2.78569e-13
AK084590	24.3454	1.29364	0.000269869	0.00179692
9530026P05Rik	60.831	1.29203	1.68005e-07	2.8155e-06
Hey2	269.045	1.29074	7.40876e-13	3.57418e-11
Il4i1	49.9377	1.28998	7.26791e-06	7.71607e-05
Scd4	1036.71	1.28993	0.000727528	0.00414032
Srebf1	1644.98	1.28843	5.40759e-22	8.06542e-20
Htra3	5418.53	1.27795	1.1031e-26	2.78075e-24
Fgf18	131.641	1.2773	4.92111e-09	1.18864e-07
Col23a1	196.304	1.27598	3.05644e-07	4.76933e-06
Adgrg1	1282.86	1.27391	1.74268e-11	6.6222e-10
AW549542	321.702	1.27359	5.27546e-14	3.03602e-12
AK080666	34.991	1.2691	1.62112e-05	0.000157861
Kif26b	170.755	1.269	1.71401e-07	2.86365e-06
Them6	409.603	1.26713	1.05852e-08	2.38306e-07
Sbsn	222.537	1.26605	6.80685e-16	5.07621e-14
BC057675	7164.55	1.26528	0.000357152	0.00228215
AK140218	13.4962	1.2632	0.00163322	0.00808838
Gpm6a	307.063	1.26216	2.7712e-06	3.34449e-05
Atl1	171.044	1.25597	1.59118e-08	3.43534e-07
Pde1c	1636	1.25411	4.28412e-11	1.50643e-09
Sesn1	3515.27	1.25351	4.10565e-09	1.01356e-07
Gng7	26.6496	1.24954	0.000648769	0.00376635
Grik5	706.041	1.24502	1.08998e-17	1.01938e-15
9330179D12Rik	32.6489	1.24005	3.89383e-05	0.000342634
AK052161	119.916	1.23877	1.66387e-09	4.46477e-08
Gm6484	22.0909	1.23785	0.00127305	0.00661011
Atcay	546.041	1.23757	6.34108e-06	6.88252e-05
Nrxn2	310.324	1.23617	3.09227e-19	3.39543e-17
Kif5a	194.137	1.23555	5.31827e-10	1.56043e-08
Hrk	78.6059	1.23507	1.36757e-06	1.79712e-05
1500011B03Rik	265.259	1.23266	5.94436e-13	2.92286e-11
Klf15	1125.87	1.23172	2.36001e-06	2.90905e-05
B930041F14Rik	151.716	1.22676	4.58283e-10	1.36252e-08
Rab3d	248.869	1.22624	4.26658e-12	1.76767e-10
Plet1os	153.608	1.22587	0.000299682	0.00196042
Rorc	1925.54	1.22567	3.08464e-05	0.00027799
Ptgs1	505.773	1.223	2.09268e-14	1.28711e-12
Npy	10.2054	1.22265	0.00174192	0.00853927
Tmem52	50.444	1.2218	0.000482948	0.00294354
Acot1	901.919	1.21659	5.99931e-07	8.72973e-06
Shroom2	351.556	1.21614	1.71185e-08	3.66054e-07
8430408G22Rik	4909.99	1.21448	0.000508272	0.00307229
Ifitm10	40.8512	1.21205	5.95284e-05	0.000491892
AK142725	86.056	1.21152	2.66789e-07	4.22565e-06
Eif4ebp1	2737.78	1.21015	6.08539e-28	1.78551e-25
Pmel	47.6486	1.20912	0.000140054	0.00103205
1700112E06Rik	16.6573	1.20844	0.00164276	0.00812438
Tmem108	323.072	1.20676	1.31849e-09	3.61938e-08
Dlk2	48.849	1.20363	6.45001e-06	6.96694e-05
Appl2	3299.76	1.20331	5.34198e-50	9.56108e-47
Gm11974	231.553	1.20099	1.06566e-07	1.88822e-06
4931440P22Rik	18.3422	1.19984	0.00132669	0.00682723
Fasn	1361.49	1.1905	1.84657e-31	8.26246e-29
Sdc4	813.204	1.18535	1.65358e-09	4.44381e-08
1700028K03Rik	50.7557	1.18475	4.57804e-05	0.000394436
Lrrc16b	422.102	1.18322	2.15993e-09	5.6454e-08
Rspo1	89.9148	1.17651	9.77511e-05	0.000755745
Ninl	180.63	1.17465	1.0359e-07	1.84666e-06
1700001K19Rik	33.7059	1.17409	8.11514e-05	0.000644387
Pgbd5	84.5576	1.17374	2.56279e-06	3.1182e-05
AA986860	90.4245	1.17132	4.28562e-06	4.91692e-05
Col20a1	220.958	1.17078	5.1852e-07	7.65715e-06
Scn3a	115.884	1.16807	1.40416e-06	1.83711e-05
Ccdc57	141.96	1.16751	1.09247e-08	2.45024e-07
Selenbp2	207.037	1.16715	7.77542e-07	1.09838e-05
Upp1	323.651	1.16712	1.21203e-15	8.74711e-14
Pir	112.731	1.16519	0.000123446	0.000929506
Slc25a18	27.1753	1.16227	0.00113786	0.00600317
Bex1	354.292	1.16207	2.13451e-06	2.66784e-05
Art4	127.109	1.16161	1.86985e-06	2.37351e-05
Vwa3a	681.505	1.16023	1.20821e-07	2.11384e-06
Wnt11	87.8975	1.16013	0.000367159	0.00233941
Cep170b	669.952	1.1598	7.43307e-12	2.97622e-10
Uchl1	793.939	1.15798	6.49518e-14	3.64422e-12
Eid2b	244.336	1.15704	1.37695e-09	3.76255e-08
Selenbp1	3208.16	1.15619	7.32656e-08	1.34081e-06
Abca6	195.472	1.15321	1.83933e-09	4.89159e-08
4833418N02Rik	38.8917	1.15244	0.000182505	0.00128906
Mical1	1605.2	1.14938	3.10896e-22	4.83862e-20
Prkar1b	94.8223	1.1486	2.01769e-07	3.30701e-06
A630066F11Rik	19.2101	1.14555	0.00198255	0.0094878
Gfra4	129.205	1.14483	1.09457e-06	1.47187e-05
Fgfr2	128.29	1.14456	0.000100863	0.000777116
AK138733	42.4353	1.14413	0.000161646	0.00116659
BC082781	23.7231	1.14369	0.000926528	0.00503736
Lmbr1l	1282.96	1.14298	3.9801e-12	1.66051e-10
Sftpb	66.018	1.14249	0.000408915	0.00256709
Cir1	630.229	1.14229	3.08859e-15	2.14262e-13
Per1	3999.81	1.14226	0.00146969	0.00743065
BC058545	154.266	1.14102	1.85664e-10	5.85037e-09
Slc39a8	155.926	1.13705	0.000311572	0.00202341
Pnpla2	8356.6	1.13621	1.74521e-08	3.72298e-07
Gm16845	39.4323	1.13342	0.000580423	0.00343987
4930413G21Rik	130.66	1.1328	0.000111896	0.000849685
Tspyl2	1263.12	1.13243	1.2339e-18	1.26196e-16
Pdzd7	90.7283	1.1324	0.000107517	0.000821666
Slc1a5	876.319	1.12898	1.76103e-30	6.70614e-28
Prox1	386.846	1.12618	3.32749e-08	6.6026e-07
Bdh2	29.9616	1.12608	0.000409566	0.00256937
Epb4.1l5	152.282	1.12541	4.69891e-09	1.14579e-07
Thbs2	2304.12	1.12423	8.84585e-08	1.59279e-06
Hid1	447.842	1.124	5.83192e-06	6.38798e-05
Ttyh1	40.2422	1.12394	0.000346154	0.00221901
C230071H18Rik	61.8175	1.12208	0.000190841	0.00133895
Cdc42bpg	901.197	1.12181	4.52537e-18	4.37811e-16
Pkd1l3	72.4236	1.12047	7.26761e-06	7.71607e-05
Syn2	278.417	1.11741	2.82154e-08	5.73862e-07
Edn1	259.39	1.11639	2.42532e-05	0.000223996
Wfikkn2	126.454	1.11422	0.000127897	0.000958588
1810010H24Rik	74.4592	1.11386	8.74741e-05	0.000689089
Cobl	370.382	1.11291	3.23984e-10	9.84493e-09
Mir145a	69.4867	1.11274	0.000167524	0.0012027
Lss	182.326	1.11131	1.14943e-05	0.000116624
1810044D09Rik	88.507	1.11067	1.0565e-06	1.43469e-05
Lmod1	257.179	1.10937	6.22752e-05	0.000511519
Slc2a1	339.352	1.10863	3.77927e-09	9.39464e-08
Epn3	1180.97	1.1083	4.21679e-06	4.84417e-05
Fam134b	4249.58	1.10772	3.16906e-08	6.31625e-07
Tmem189	1184.71	1.10751	1.6432e-13	8.727e-12
Sgk1	3048.92	1.10633	4.44254e-06	5.05805e-05
Pnpla7	804.502	1.10628	5.48281e-13	2.71081e-11
Il20rb	127.03	1.10565	4.54202e-05	0.000391585
Rnasel	629.952	1.10547	5.88558e-10	1.71564e-08
Scd2	2517.15	1.10541	4.61817e-11	1.61123e-09
AK154275	72.6216	1.10442	5.5658e-05	0.000465152
Pcsk4	168.295	1.10325	1.2131e-08	2.6772e-07
C230072F16Rik	63.5399	1.10307	0.000721626	0.00411196
Duxbl3	285.041	1.10296	2.97157e-05	0.000269132
Irx1	135.749	1.10232	2.42516e-05	0.000223996
Ldb1	5465.21	1.10196	2.47719e-28	7.64426e-26
AK043046	164.574	1.10127	2.40616e-07	3.85891e-06
Olfml1	211.261	1.10025	3.35438e-07	5.18377e-06
Brdt	65.5722	1.10018	8.82724e-05	0.00069446
Gas6	5387.31	1.09977	1.52571e-23	2.81517e-21
Irx2	156.045	1.09857	3.34174e-06	3.94528e-05
Plscr2	520.041	1.09814	1.29789e-07	2.25311e-06
Fam227a	124.786	1.09736	1.93312e-06	2.44165e-05
AK161746	188.071	1.09722	2.27423e-08	4.73011e-07
Slc25a27	301.262	1.09673	2.02935e-13	1.04975e-11
Arrdc2	199.01	1.0964	0.00012759	0.000957087
AK053225	28.747	1.09612	0.00105904	0.00564633
Mpzl2	117.238	1.09505	0.000204291	0.00141996
Gpr37l1	26.7299	1.09291	0.00160751	0.00797871
Nrtn	646.86	1.09228	1.04587e-06	1.42458e-05
Prkcd	1208	1.09132	1.29171e-19	1.46323e-17
Zc3h6	233.738	1.08994	2.9124e-06	3.48539e-05
Zcchc12	36.9922	1.0893	0.00076854	0.00432286
AB335951	1445.84	1.08721	8.30688e-09	1.91101e-07
Msc	180.247	1.08646	9.94642e-06	0.00010214
Cstad	33.4338	1.08481	0.000660262	0.00382439
Bcl2l1	1936.97	1.08281	2.43677e-06	2.99131e-05
Gm6194	34.9448	1.07976	0.00123221	0.00643352
Cobll1	1624.92	1.07963	2.91136e-08	5.8834e-07
Runx1t1	134.445	1.07806	3.36736e-07	5.1956e-06
Abcg1	425.822	1.07673	7.17993e-08	1.31666e-06
C130036L24Rik	32.6392	1.07627	0.000572022	0.00340135
Epb4.1l4b	107.298	1.07417	0.00114457	0.00602871
Rasgrf2	137.145	1.07345	1.25895e-08	2.77156e-07
BC147260	156.794	1.07274	1.43294e-05	0.000141382
Garnl3	356.502	1.07174	1.17528e-08	2.60336e-07
Rhd	105.05	1.06976	1.08959e-07	1.92322e-06
Plin3	3286.15	1.06795	1.99178e-07	3.26755e-06
Clcn2	445.756	1.06476	1.04126e-19	1.19843e-17
Pld1	442.557	1.06176	8.01961e-12	3.18966e-10
6330403K07Rik	43.5344	1.06116	0.00195928	0.00940643
Ptpn13	454.928	1.06098	2.31738e-08	4.80052e-07
Crebrf	983.983	1.0609	1.54836e-07	2.61685e-06
5031434O11Rik	37.3974	1.05916	0.00019438	0.00135846
Abtb1	1388.38	1.05168	3.37546e-22	5.20811e-20
Bmf	567.804	1.05124	5.51179e-05	0.000461197
AK164940	153.075	1.04962	2.8367e-07	4.4693e-06
Mfsd7c	133.057	1.04928	8.68519e-08	1.56859e-06
Rbak	779.143	1.0483	5.53722e-09	1.32317e-07
Itga3	834.385	1.04771	1.90945e-17	1.73479e-15
Frat1	77.4837	1.0473	0.00014259	0.00104808
Zkscan2	56.1365	1.04639	0.000689562	0.0039646
Mertk	260.567	1.04578	2.17596e-08	4.54439e-07
Slc43a3	3266.52	1.04536	7.6817e-13	3.69589e-11
Sema3b	948.895	1.04498	2.44979e-12	1.06423e-10
Tfap4	146.279	1.04486	1.44432e-06	1.88414e-05
Syne3	112.348	1.04422	0.000119705	0.00090248
Ccdc64	68.8336	1.04403	2.75048e-05	0.000251036
Tecrl	1049.52	1.04318	5.25051e-10	1.54308e-08
Gspt2	43.7084	1.04286	0.000420159	0.0026257
BC067074_	339.164	1.04272	1.67505e-13	8.86982e-12
Tbc1d17	1551.32	1.04159	2.64111e-26	6.56536e-24
Acsl3	320.475	1.0407	1.05175e-06	1.4315e-05
Myc	242.305	1.03946	0.0002571	0.00172343
Pbld2	46.619	1.03854	0.000332197	0.00213796
Plin4	9892.47	1.0363	3.266e-10	9.90761e-09
Egfr	256.01	1.03594	8.38916e-06	8.75506e-05
Ypel4	109.831	1.03533	3.5795e-07	5.47088e-06
Gabarapl1	2277.65	1.0338	2.89624e-15	2.017e-13
9230110C19Rik	56.1275	1.03331	0.00144427	0.00731869
Osgin1	95.9719	1.03296	5.59326e-05	0.00046714
Chp2	36.1795	1.03193	0.00140323	0.00715326
AK141540	68.0781	1.03177	0.000285938	0.00189055
C2	153.23	1.03101	3.81101e-05	0.000335677
Gigyf1	3277.67	1.03092	4.3691e-23	7.59206e-21
AK050859	36.2793	1.03032	0.000438574	0.00271425
Slc27a1	5461.4	1.03002	1.02369e-09	2.84946e-08
Eef2k	1274.09	1.02955	2.39494e-12	1.04294e-10
Cnnm3	891.63	1.02824	6.32633e-25	1.41536e-22
Gm15441	25.0208	1.02632	0.00182808	0.00888379
Cdc14b	640.826	1.026	2.12651e-12	9.35141e-11
Arsg	155.99	1.02533	2.00929e-09	5.30416e-08
AK180745	522.265	1.02477	2.44283e-09	6.29998e-08
Agap2	767.591	1.02227	1.33574e-07	2.30764e-06
Car4	1254.17	1.0221	5.79313e-08	1.09143e-06
Amotl2	2531.04	1.02015	2.91245e-08	5.8834e-07
2810403D21Rik	44.1359	1.01798	0.000105547	0.000806951
Iffo1	1338.37	1.01728	1.47276e-11	5.63236e-10
Foxc1	281.28	1.01712	2.51317e-06	3.06826e-05
Ppfibp2	996.352	1.01288	7.32573e-22	1.06856e-19
Ehd3	180.845	1.01102	1.041e-07	1.85207e-06
Spidr	172.095	1.00954	0.000134847	0.00100145
Efhd2	1591.62	1.00944	1.28667e-08	2.8291e-07
Capn6	137.755	1.00857	0.000101821	0.000783144
Evc	551.156	1.00812	6.40643e-16	4.81774e-14
2810410L24Rik	222.271	1.00789	2.44196e-09	6.29998e-08
Gyg	4478.46	1.00476	1.26064e-15	9.06139e-14
Rit1	2087.68	1.00168	2.05845e-17	1.85136e-15
Osbp2	360.683	1.00132	1.91972e-05	0.000183212
Coro6	8729.93	1.001	9.46232e-16	6.96941e-14
Srgap3	202.821	1.00065	1.36732e-07	2.35477e-06
Gjc3	37.6982	1.00041	0.000929623	0.00504994
Ccnd1	1197.87	-1.00006	2.37418e-08	4.9125e-07
S100a10	1637.96	-1.00075	6.64231e-16	4.97423e-14
Cabp1	224.293	-1.00172	0.000173382	0.00123711
Srd5a1	66.9822	-1.00205	1.68549e-05	0.000163329
Osgepl1	859.763	-1.00235	9.33528e-12	3.6674e-10
Gatm	322.26	-1.00303	1.62821e-09	4.38882e-08
Tmem70	946.756	-1.00362	3.13676e-12	1.33353e-10
Slc39a2	38.8019	-1.00375	0.000781837	0.00438113
Zfp931	51.0231	-1.00465	0.000129068	0.000965337
Slc7a7	264.666	-1.00738	8.94285e-05	0.000701706
Rbl1	175.759	-1.00801	0.000606711	0.00357084
Sema3c	552.162	-1.00849	7.60836e-09	1.7685e-07
Ints2	190.623	-1.00948	7.9933e-09	1.84837e-07
Adamts4	96.0197	-1.01049	0.0001147	0.000869501
Coq10a	2830.34	-1.01092	1.0824e-07	1.91385e-06
Eva1a	119.962	-1.0122	8.33511e-06	8.7088e-05
Tnc	621.639	-1.01373	8.71041e-06	9.04811e-05
AK200600	4452.66	-1.0187	2.85059e-09	7.24713e-08
Cdkn3	49.0456	-1.01886	0.00168892	0.0083159
Cd93	6365.57	-1.01978	3.89468e-12	1.62867e-10
Bcl6b	2568.52	-1.02243	4.12186e-08	8.08029e-07
Coa3	1380.43	-1.02388	9.80184e-10	2.74115e-08
AK132189	164.702	-1.02468	1.92082e-07	3.17346e-06
Dcaf12l1	56.5139	-1.02531	0.000395602	0.002494
Rcan1	3255.13	-1.0255	3.54e-17	3.09068e-15
l7Rn6	362.747	-1.02702	3.82388e-13	1.92788e-11
Plk4	123.974	-1.02708	7.36958e-05	0.000591484
Acta2	23029.7	-1.02747	6.23334e-24	1.26778e-21
Lurap1l	122.35	-1.02817	1.56839e-05	0.000153142
Alas1	5230.67	-1.02882	2.46798e-07	3.93689e-06
Prr5	193.993	-1.02888	9.46204e-11	3.10737e-09
Cryba4	240.583	-1.0293	0.000161015	0.00116344
Lilrb4	180.282	-1.03029	8.4048e-07	1.17339e-05
1810014B01Rik	109.482	-1.03144	1.09218e-06	1.46976e-05
S1pr3	919	-1.0329	6.01474e-14	3.39596e-12
Cd14	149.768	-1.03344	1.85892e-05	0.000178206
Kifc1	217.124	-1.03406	0.000740393	0.00419486
Fcer1g	162.161	-1.03549	1.794e-05	0.000173001
Hsph1	561.37	-1.03629	1.97988e-08	4.18865e-07
Relt	116.192	-1.03657	9.51088e-05	0.000736908
Shroom4	138.165	-1.03701	0.000131877	0.000983064
Tyrobp	232.473	-1.03702	5.33736e-07	7.85296e-06
Pcyox1l	137.164	-1.03713	4.75211e-05	0.000407387
B3galt6	87.1999	-1.0376	7.76447e-06	8.17943e-05
Flnb	2108.04	-1.04041	1.55507e-29	5.45738e-27
Slc26a2	47.2005	-1.0409	0.000847022	0.00469641
Snora34	49.4103	-1.04149	0.000105154	0.00080464
Foxs1	307.684	-1.0436	5.77373e-11	1.95716e-09
Hemk1	889.697	-1.04409	8.86361e-07	1.22928e-05
Abcb4	156.046	-1.0441	4.85507e-05	0.00041458
Prdm10	80.8686	-1.04443	1.81876e-06	2.31194e-05
AK202078	6995.89	-1.04445	6.83676e-10	1.97044e-08
Speg	8190.56	-1.04825	9.59418e-07	1.31887e-05
Pea15a	4421.15	-1.04844	1.88757e-23	3.37837e-21
Hirip3	319.889	-1.04857	8.33833e-12	3.30908e-10
AK049600	192.565	-1.0498	9.00794e-05	0.000704651
Tbxas1	42.4308	-1.05129	0.000169208	0.00121331
Thbd	1470.43	-1.05184	4.84062e-12	1.99167e-10
Dnaaf3	179.617	-1.05302	0.000285278	0.00188688
Abra	693.743	-1.05325	3.6785e-05	0.000326091
2700099C18Rik	90.4264	-1.05536	0.000204268	0.00141996
Myo1e	645.779	-1.05568	3.74097e-23	6.5643e-21
Abhd1	101.559	-1.05593	0.000277368	0.00184205
Spta1	255.518	-1.05605	1.94381e-06	2.45175e-05
Rxrg	795.652	-1.05685	2.0228e-07	3.31235e-06
Fam213b	2308.52	-1.05931	5.19108e-06	5.78517e-05
Slfn5os	27.017	-1.06155	0.00196877	0.00944189
Fkbp4	5510.96	-1.06221	2.64225e-08	5.39852e-07
Gm3002	808.854	-1.06231	5.82573e-05	0.00048295
Fabp5	2497.25	-1.06374	1.12656e-09	3.12608e-08
Mall	207.644	-1.06441	3.80869e-09	9.44155e-08
DQ267101	194.976	-1.06531	2.80257e-05	0.000255399
Cks2	91.5945	-1.06615	0.00200822	0.00959506
Plaur	125.237	-1.06703	2.4567e-07	3.92239e-06
Cd248	635.709	-1.07323	2.50441e-11	9.20408e-10
Pf4	220.186	-1.07328	6.93142e-08	1.27895e-06
Mcm3	412.421	-1.07466	7.67461e-05	0.000614038
Cenpn	89.8416	-1.07527	0.000466881	0.00286369
Fam167b	37.9643	-1.07603	0.00173536	0.00851178
2310002L09Rik	122.085	-1.07677	0.000129939	0.000970638
Ckap2	164.805	-1.07704	0.000215692	0.00148251
Atad2	342.831	-1.07766	8.26706e-06	8.65285e-05
Nudt4	5955.26	-1.08003	9.52756e-20	1.1073e-17
Tnfaip8	722.367	-1.08076	4.33732e-10	1.29598e-08
Sycp3	231.552	-1.08197	2.88135e-09	7.31495e-08
Emp1	4688.63	-1.08377	7.65883e-23	1.29319e-20
Cmss1	656.08	-1.0848	7.76935e-11	2.57511e-09
Ube2c	293.169	-1.08535	4.06369e-05	0.000355501
Lig1	361.057	-1.08559	3.21786e-06	3.81665e-05
Gins3	78.0795	-1.08616	0.000168529	0.00120895
Tm6sf1	193.52	-1.08685	6.18731e-06	6.74014e-05
Eno3	34534.9	-1.08725	3.23165e-11	1.16849e-09
Reep1	966.193	-1.08753	1.26739e-14	7.95922e-13
Prkag3	120.837	-1.08825	3.72887e-06	4.34218e-05
Col15a1	9073.48	-1.08894	1.94105e-21	2.71413e-19
Klhl31	2851.92	-1.08938	2.37611e-14	1.44161e-12
Gmppb	259.533	-1.08962	1.37183e-09	3.75428e-08
AK046316	77.2833	-1.09224	5.15629e-05	0.000436966
Timeless	469.008	-1.09275	8.97903e-05	0.000703432
Vegfa	11055.1	-1.09361	9.3324e-09	2.12238e-07
2310007L24Rik	139.362	-1.09684	0.000172727	0.00123461
Klhl41	1053.58	-1.09835	1.05494e-12	4.95575e-11
Tyms	184.817	-1.10009	2.53394e-07	4.02775e-06
Nr5a2	47.323	-1.10506	0.00113038	0.00597508
Chst2	136.426	-1.10621	4.36376e-09	1.07431e-07
Gpt2	516.431	-1.10918	8.91238e-09	2.03721e-07
Mylk4	3038.76	-1.10997	3.45375e-11	1.24127e-09
Vash1	2649.36	-1.11064	1.12875e-12	5.24738e-11
Lyz2	1349.95	-1.1122	1.03557e-10	3.37608e-09
Tnfaip2	876.482	-1.1136	1.39081e-09	3.79461e-08
Dusp5	91.4288	-1.11438	3.14189e-05	0.000282723
Sh3rf2	575.644	-1.115	0.000247336	0.00166924
Shcbp1	72.1206	-1.11524	0.00139956	0.00714062
Coq10b	862.468	-1.11652	4.19018e-20	5.1367e-18
Cux2	309.349	-1.11722	5.31846e-07	7.83456e-06
Tnfaip8l1	243.837	-1.11733	2.68425e-08	5.47807e-07
Mirg	74.7679	-1.11748	0.000157318	0.00114089
Rtn4ip1	1154.94	-1.11849	1.71416e-16	1.40092e-14
Bub1b	172.046	-1.11897	0.00156778	0.00782926
Sh3bgr	7678.91	-1.11901	9.21275e-28	2.5764e-25
Pole2	78.258	-1.12303	2.79668e-06	3.36843e-05
Chek2	244.311	-1.12428	3.11093e-07	4.8417e-06
Gja3	418.169	-1.1249	1.81911e-11	6.8544e-10
Tuba8	2065.36	-1.12575	2.40792e-05	0.000223057
Lefty1	37.0484	-1.12698	0.000596347	0.00351834
Tnnt1	663.069	-1.12714	1.29943e-07	2.25361e-06
Icam2	1686.7	-1.13166	3.03578e-08	6.10499e-07
Hrc	10624.7	-1.13391	1.57139e-08	3.40423e-07
Tmem132a	516.334	-1.13538	6.50513e-11	2.18441e-09
Ybx2	616.755	-1.13573	2.90195e-10	8.86334e-09
Spag5	192.438	-1.13581	0.00093423	0.00507
Pdzk1	77.1832	-1.13586	2.92735e-06	3.49757e-05
Ripk3	275.017	-1.13733	3.94029e-06	4.56166e-05
Zfp719	126.533	-1.13861	2.21621e-07	3.5767e-06
Lmnb2	398.656	-1.13965	6.51039e-08	1.20874e-06
Grcc10	1376.11	-1.13974	1.68707e-13	8.90715e-12
Birc5	271.997	-1.13991	0.000464108	0.00284863
Sfrp4	26.9814	-1.14078	0.000919834	0.00500858
Sox18	2058.92	-1.14347	1.04023e-09	2.89101e-08
Ccnf	130.019	-1.14388	0.000820729	0.00457187
Rad54l	59.1767	-1.14514	1.40924e-05	0.000139685
Phf19	81.4544	-1.14646	1.97517e-05	0.000187442
Hspb6	9125.31	-1.14663	4.06099e-09	1.00392e-07
Plau	130.763	-1.14762	1.19151e-05	0.000120552
Skp2	92.4947	-1.1486	2.67489e-05	0.000245136
Cox7a1	9790.73	-1.1537	2.81828e-10	8.6225e-09
Gm16793	299.244	-1.15407	1.68315e-08	3.61212e-07
Gm10336	1598.67	-1.15521	2.65548e-18	2.59715e-16
Ncf4	42.3766	-1.15534	0.000903618	0.00493982
Lxn	305.927	-1.15902	4.44251e-15	2.93402e-13
Ctsc	480.416	-1.15972	4.2005e-15	2.78569e-13
Chek1	66.6326	-1.16085	0.000513268	0.0030983
1810011O10Rik	1916.31	-1.16185	1.95479e-08	4.14046e-07
Zwilch	101.646	-1.16224	1.76886e-06	2.25331e-05
Ect2	102.704	-1.16356	0.000410937	0.00257436
Tuba4a	8929	-1.16711	2.45337e-06	3.0014e-05
Nos2	270.395	-1.16838	5.36143e-11	1.83127e-09
Clcn1	108.36	-1.1693	7.11778e-08	1.30795e-06
Pcdh19	310.003	-1.16936	2.85331e-11	1.04009e-09
A930016O22Rik	774.929	-1.16943	2.97045e-09	7.51981e-08
Asf1b	102.998	-1.16963	0.000259336	0.00173453
Nostrin	273.567	-1.17106	1.27634e-07	2.22217e-06
Cdr2	551.041	-1.17127	6.09223e-16	4.60079e-14
Isg15	59.9685	-1.17207	0.00136373	0.00698173
Stard4	139.96	-1.17381	6.58178e-07	9.47713e-06
Ccnb2	195.844	-1.17463	0.000126653	0.000950856
Ndc80	108.429	-1.17805	0.000904251	0.00494177
Chid1	529.363	-1.17908	5.37797e-13	2.66634e-11
Rtp4	84.613	-1.18048	4.37858e-05	0.000379627
Arhgef39	117.528	-1.1823	2.20987e-05	0.000206653
Kitl	2483.18	-1.18376	2.39203e-16	1.91127e-14
Cpt2	4287.65	-1.18719	2.09839e-11	7.84072e-10
Mcm10	81.8525	-1.19092	6.61049e-06	7.11881e-05
Trim7	1313.11	-1.19192	9.10008e-09	2.07218e-07
Adcy7	570.806	-1.19282	1.26069e-06	1.67173e-05
Mis18bp1	85.3538	-1.19572	9.30409e-05	0.000724335
Fam89a	79.2162	-1.19608	1.03563e-06	1.4117e-05
Adgre1	119.298	-1.1977	3.11954e-08	6.23838e-07
Mlkl	127.089	-1.19815	1.83926e-08	3.90499e-07
Pde7b	436.975	-1.19974	1.56675e-09	4.2295e-08
Cadm3	104.992	-1.20072	7.48122e-08	1.36215e-06
Esco2	60.0612	-1.20086	0.00135679	0.00695214
Crem	396.832	-1.20301	1.86676e-12	8.31127e-11
Pirt	563.989	-1.20342	8.42994e-19	8.77204e-17
Ankrd23	6256.31	-1.20477	4.07272e-16	3.16929e-14
Pycr1	100.453	-1.20625	5.47273e-08	1.03762e-06
Gm14005	60.0215	-1.20661	9.62241e-06	9.89781e-05
AK052880	59.5985	-1.20803	5.53896e-05	0.000463253
Nnmt	94.5183	-1.20845	3.28673e-08	6.53621e-07
Mtfp1	2212.05	-1.2089	2.79534e-08	5.69182e-07
Cyth4	265.9	-1.20912	4.00203e-05	0.000350776
P2ry2	741.573	-1.21157	1.55028e-10	4.96447e-09
Tcf19	282.192	-1.21309	6.28294e-10	1.82256e-08
Scml4	185.602	-1.21535	0.000671591	0.00387496
Foxm1	358.625	-1.2173	6.22382e-06	6.77578e-05
A930018M24Rik_	55.0628	-1.21735	0.000964669	0.00521621
Mir208b	793.913	-1.21739	6.68153e-07	9.5899e-06
Slc22a3	79.9211	-1.21915	1.14612e-07	2.01897e-06
Gap43	46.0144	-1.22029	4.37998e-05	0.000379627
Mgll	6957.58	-1.22076	2.58132e-14	1.55557e-12
Troap	82.7034	-1.22156	0.000287857	0.00190113
Arl4d	562.144	-1.22332	3.39994e-11	1.22439e-09
Cda	51.7598	-1.22442	8.75259e-05	0.000689194
Mcm2	412.94	-1.22816	0.000246831	0.00166793
Rdm1	457.421	-1.22818	4.80906e-16	3.68707e-14
Glipr2	477.537	-1.23962	1.03354e-23	1.96791e-21
Neurl3	226.058	-1.24076	1.18902e-13	6.37157e-12
Alox5ap	93.2454	-1.24091	1.73649e-06	2.21523e-05
Aspm	145.875	-1.24279	1.90817e-05	0.000182309
A530095I07Rik_	20.1064	-1.24295	0.00049061	0.00298266
AK086006	139.788	-1.24434	5.66203e-07	8.29288e-06
Dusp8	882.925	-1.24756	2.40272e-08	4.96581e-07
Kif15	110.496	-1.24871	0.000558696	0.00332874
Pask	103.587	-1.24873	1.24341e-06	1.65215e-05
Kif22	247.503	-1.25113	0.000190049	0.00133445
Mhrt	2180.46	-1.25432	9.25519e-11	3.04503e-09
Ccdc63	123.193	-1.25477	2.75452e-06	3.32661e-05
Sox7	1285.67	-1.25545	6.28485e-13	3.08181e-11
Vwa1	860.507	-1.25702	3.56978e-17	3.10155e-15
Josd2	1122.15	-1.25925	5.72619e-10	1.67463e-08
Hic1	916.826	-1.25929	1.52756e-09	4.1362e-08
Hbb-b2	38345.3	-1.26626	0.00154215	0.00771853
Mki67	947.665	-1.26664	0.00162137	0.00803638
Cilp2	100.174	-1.26682	0.00142473	0.00724015
Egr3	159.603	-1.26761	0.000257211	0.00172354
Kif11	156.417	-1.26822	0.000636143	0.00371353
Knstrn	165.678	-1.26866	0.000128782	0.00096369
Fam81a	196.872	-1.27159	7.67165e-09	1.77859e-07
Itga9	2257.08	-1.27421	7.09694e-23	1.20972e-20
Sdf2l1	81.8722	-1.27436	2.51594e-06	3.06955e-05
Myct1	1198.6	-1.27683	3.75025e-11	1.32915e-09
Dysf	4399.68	-1.27697	4.9255e-12	2.02194e-10
Atp1a2	11878.5	-1.2777	8.59409e-09	1.97455e-07
Gimap4	1264.23	-1.27814	2.59507e-10	7.98052e-09
Mrln	15.2077	-1.27902	0.00125606	0.00653136
Cx3cr1	239.322	-1.2804	4.48425e-08	8.7049e-07
Kif2c	113.698	-1.28396	0.000593478	0.00350372
Gm26391	160.533	-1.28533	0.000744375	0.00421342
Pcdh1_	89.2894	-1.29032	1.96225e-06	2.47326e-05
Ccl2	53.2768	-1.2918	2.08815e-06	2.61172e-05
Tnfrsf25	264.857	-1.29206	2.1539e-07	3.48558e-06
E2f1	220.251	-1.29214	2.51462e-05	0.000231516
Gal3st3	126.374	-1.29284	5.96592e-08	1.11927e-06
Cnga3	27.6192	-1.29623	0.00026755	0.00178427
Isg20	248.324	-1.30085	0.000524328	0.00315549
Rian	1136.25	-1.30122	4.24617e-13	2.13477e-11
Kif4	124.333	-1.30284	0.000111812	0.000849685
Stk32c	173.139	-1.30558	1.85983e-09	4.93875e-08
Tagln3	13.59	-1.30788	0.00162556	0.0080549
Fndc5	6237.72	-1.31099	2.28157e-21	3.15995e-19
Sned1	266.558	-1.31268	2.12547e-09	5.59436e-08
Sox11	44.8964	-1.31304	6.4014e-05	0.000522551
Zfp612	532.176	-1.31621	6.94905e-26	1.70375e-23
Klhl40	163.229	-1.32025	2.4858e-13	1.27481e-11
9030619P08Rik	15.2463	-1.32701	0.00130903	0.00675579
Xirp2	3285.9	-1.32975	6.7328e-23	1.15869e-20
F730043M19Rik	36.1148	-1.33137	5.04353e-05	0.000428832
Cdca8	184.542	-1.33156	1.82502e-05	0.000175466
Smc2	228.807	-1.33233	6.27862e-07	9.10655e-06
Cd300ld	62.6741	-1.33253	2.03093e-06	2.54548e-05
Aunip	18.4302	-1.33278	0.00124119	0.00646143
Chac2	216.057	-1.33449	1.26389e-12	5.80026e-11
D630033O11Rik	38.7862	-1.33525	1.9566e-05	0.000185976
Cdc7	184.093	-1.33673	0.000187806	0.0013218
Smpdl3b	40.6188	-1.33782	0.000135737	0.00100655
Ap1s2	467.643	-1.33782	3.83295e-28	1.16275e-25
Tifab	54.2866	-1.33868	8.77615e-07	1.21953e-05
Cenpf	347.469	-1.34088	9.12243e-07	1.25982e-05
Pcdh12	1086.24	-1.3414	4.08755e-12	1.70137e-10
Nusap1	200.414	-1.34204	8.77161e-05	0.000690389
Hk2	3744.82	-1.34612	1.22053e-20	1.58297e-18
Lclat1	2711.38	-1.34989	5.88714e-20	7.07168e-18
Apol10b	22.3182	-1.35177	0.000639705	0.00372946
Ldlr	273.31	-1.35278	5.48607e-18	5.25078e-16
Fam101b	2339.76	-1.35418	2.12408e-13	1.09559e-11
Ncapg	80.0313	-1.35737	0.00042524	0.0026519
Praf2	255.829	-1.35781	2.21258e-14	1.34696e-12
Ttll1	976.007	-1.35828	4.02521e-15	2.70629e-13
Tagln2	2286.26	-1.35847	2.17177e-55	6.4784e-52
Eme1	37.2551	-1.36302	0.000138597	0.00102293
2310009A05Rik	129.44	-1.36323	3.39957e-09	8.50985e-08
Spc24	111.342	-1.36369	1.80381e-05	0.000173666
Aplnr	3256.82	-1.36553	1.08781e-10	3.53349e-09
Pcp4l1	1684.82	-1.37394	4.96238e-39	4.22937e-36
Dynll1	2028.71	-1.37745	1.57353e-18	1.59113e-16
Kif18b	124.766	-1.38099	1.36238e-05	0.000135843
Ccl24	24.5047	-1.38309	0.000137402	0.00101662
Nod2	87.5839	-1.38507	6.39093e-07	9.23949e-06
1810011H11Rik	36.3177	-1.39106	0.000147322	0.00107843
Slc15a3	96.0512	-1.39158	4.50747e-10	1.34234e-08
Cdca2	95.9662	-1.39205	8.98056e-05	0.000703432
Ankrd37	257.56	-1.40221	3.28353e-07	5.0926e-06
Lnpep	242.637	-1.40397	6.53624e-10	1.89297e-08
Myl1	728.136	-1.40705	1.86541e-13	9.70558e-12
Anln	222.301	-1.40824	7.47444e-10	2.13702e-08
2610203C22Rik	61.397	-1.40991	1.43373e-07	2.44879e-06
Aurkb	145.832	-1.41045	6.75433e-05	0.000547257
Kctd21	71.5308	-1.41312	8.95892e-05	0.000702351
Prr11	93.4029	-1.41328	5.34443e-09	1.28223e-07
Cdca5	62.3204	-1.41648	0.000327735	0.00211274
Ptges3l	1117.46	-1.41746	1.55675e-11	5.93028e-10
Dtl	101.494	-1.41835	6.35651e-06	6.8909e-05
Racgap1	347.95	-1.42168	4.99542e-07	7.40133e-06
Cenpe	172.01	-1.42541	8.05646e-06	8.45715e-05
Aldh1a2	538.066	-1.42764	3.31498e-15	2.28198e-13
Metrn	846.024	-1.42964	8.26167e-09	1.90551e-07
Ifi27l2a	74.1991	-1.43002	5.12484e-06	5.72562e-05
Tubb4a	221.921	-1.43129	7.44727e-22	1.07493e-19
Diap3	36.8773	-1.4322	0.000143895	0.00105594
Myadm	7803.66	-1.43317	2.3238e-41	2.18902e-38
Nrp2	2219.08	-1.43397	8.84579e-18	8.37682e-16
Aurka	138.439	-1.43817	1.08384e-06	1.46294e-05
Ccdc69	310.689	-1.44039	3.78111e-08	7.44492e-07
Mcm6	424.768	-1.44082	1.89749e-06	2.40009e-05
Nrarp	595.318	-1.4418	2.55428e-12	1.10694e-10
Fscn1	2119.57	-1.44289	1.89676e-42	2.12176e-39
Cenpm	45.0165	-1.44488	9.29864e-05	0.000724225
Brca1	73.6339	-1.44795	0.000147678	0.00108059
AK139359	37.2564	-1.44887	0.000102215	0.000785505
Trip13	67.6286	-1.45195	4.47118e-06	5.08419e-05
Dzip3	172.889	-1.45629	5.75317e-11	1.9539e-09
Pla2g5	457.042	-1.45636	9.19288e-10	2.58579e-08
Fam131a	887.243	-1.45703	2.70883e-14	1.62149e-12
Ckap2l	192.223	-1.45704	4.23647e-06	4.86365e-05
Ulbp1	22.8519	-1.46018	0.000223709	0.00152881
Tmem255b	227.608	-1.46273	2.21707e-13	1.14026e-11
Ppil1	1371.55	-1.46754	3.71514e-31	1.54636e-28
Kpna2	846.894	-1.47116	7.76477e-37	5.55896e-34
Rgs16	140.171	-1.47328	2.74031e-07	4.33653e-06
Lingo3	106.813	-1.47342	2.06605e-08	4.35038e-07
Oxct1	9937.41	-1.47885	9.10011e-11	2.99952e-09
Adamts17	656.77	-1.48053	1.18153e-41	1.24395e-38
Bcl3	221.864	-1.48121	3.55557e-11	1.2753e-09
Hn1l	189.548	-1.48127	1.18989e-12	5.48881e-11
Mdga1	496.996	-1.48203	4.82051e-16	3.68707e-14
2310069G16Rik	25.718	-1.48284	5.51086e-05	0.000461197
Hmmr	102.026	-1.48514	5.4837e-06	6.04984e-05
Mcm5	398.011	-1.48726	1.54389e-09	4.1741e-08
Klhdc8a	782.434	-1.48768	2.96884e-14	1.76532e-12
Dclk1	213.624	-1.49097	2.32841e-09	6.05725e-08
Cenpi	52.8151	-1.49309	1.17731e-06	1.57485e-05
Clspn	110.55	-1.49538	7.37769e-05	0.000591604
Lrrc15	772.823	-1.4967	1.35545e-09	3.71514e-08
Sapcd2	57.9923	-1.49817	5.74933e-05	0.000477723
Rgs4	875.93	-1.49852	1.72835e-15	1.22269e-13
Rgs7	110.172	-1.5008	5.24182e-11	1.79385e-09
Dbh	181.488	-1.50518	4.22105e-09	1.04061e-07
Gck	375.657	-1.51602	0.000163349	0.00117698
Pi16	2247.33	-1.53303	3.87877e-19	4.15702e-17
Ska1	54.4918	-1.54352	8.54271e-05	0.000675342
2810417H13Rik	126.805	-1.54748	0.000115748	0.000876338
Higd1b	320.172	-1.55089	1.63991e-08	3.53202e-07
Best3	34.9099	-1.55244	7.96042e-07	1.12274e-05
Nrep	5410.32	-1.55623	1.01897e-23	1.96103e-21
G630090E17Rik	38.5752	-1.55859	3.41025e-06	4.01556e-05
Kif14	57.1734	-1.5613	2.01895e-06	2.53225e-05
Cdk1	389.551	-1.56376	4.61795e-09	1.12913e-07
Tlcd2	210.006	-1.56432	1.92177e-15	1.35417e-13
Mgl2	86.3249	-1.57522	6.59759e-07	9.49226e-06
Phkg1	453.092	-1.5821	8.30942e-16	6.14553e-14
Crmp1	93.8418	-1.5844	3.97923e-07	6.01522e-06
Slc2a4rg-ps	288.035	-1.58481	3.48728e-10	1.0561e-08
Hfe2	3281.7	-1.58879	2.75468e-22	4.32485e-20
AW112010	115.986	-1.59765	1.31201e-07	2.27103e-06
Kif23	224.444	-1.6004	1.42974e-05	0.000141144
Egln3	1900.75	-1.60744	1.21105e-08	2.67597e-07
AK085761	179.839	-1.6089	1.85225e-17	1.69141e-15
2310002D06Rik	8.54717	-1.61194	0.000320276	0.00207316
Cep55	113.881	-1.6124	1.0637e-06	1.4401e-05
Ip6k3	392.581	-1.61421	4.79131e-15	3.15275e-13
Slfn9	44.9383	-1.62123	5.62125e-05	0.00046904
Tpm4	4331.4	-1.64138	6.32339e-50	1.02887e-46
Dleu2	118.646	-1.64175	2.7503e-14	1.64083e-12
Kcne3	41.4188	-1.64434	1.40408e-05	0.00013938
Rtn4r	721.963	-1.65126	1.42776e-05	0.000141105
Sprr2a1	67.6398	-1.66459	1.44353e-05	0.000142349
Fignl1	83.6917	-1.66891	7.91146e-07	1.11671e-05
Nsl1	91.2527	-1.67002	1.44729e-07	2.46465e-06
Foxd2os	41.7248	-1.67129	1.01838e-06	1.3935e-05
AK143195	21.1507	-1.67198	9.1921e-06	9.48243e-05
Lcat	90.086	-1.67539	7.02017e-09	1.64612e-07
Rad51	79.142	-1.68138	6.67183e-08	1.23743e-06
Oas2	80.2794	-1.68307	2.82585e-07	4.46005e-06
Slc36a2	658.599	-1.69209	1.93484e-17	1.74898e-15
Efhd1	149.014	-1.69501	2.28644e-19	2.54178e-17
Bub1	101.667	-1.7093	2.03914e-06	2.55399e-05
Tfrc	7103.78	-1.72128	2.35857e-11	8.70385e-10
AI839979	114.571	-1.72264	3.98987e-15	2.69474e-13
Snca	326.503	-1.72351	1.51935e-05	0.000149086
Serpinh1	10956.1	-1.72916	1.23628e-43	1.47513e-40
Tpx2	301.644	-1.73105	1.30659e-08	2.86585e-07
Fam111a	360.798	-1.73281	9.88987e-16	7.25446e-14
Kntc1	84.8962	-1.74071	2.78487e-06	3.35873e-05
Fam212b	1717.01	-1.7412	1.55454e-38	1.20971e-35
Hdhd3	203.984	-1.75294	2.41989e-10	7.49328e-09
Ccrn4l	980.471	-1.75701	9.14409e-23	1.51538e-20
Wfdc1	650.036	-1.76607	5.16609e-28	1.54104e-25
Ackr2	83.1516	-1.79007	6.93428e-10	1.99533e-08
Cdc6	66.4782	-1.79619	2.43319e-07	3.89528e-06
Dio2	94.6405	-1.79755	3.01715e-08	6.07434e-07
Nr4a3	57.4758	-1.80247	7.66062e-06	8.08908e-05
A630089N07Rik	14.65	-1.80922	2.5002e-05	0.000230307
Prss55	24.3488	-1.81176	1.29282e-05	0.00012963
B930025P03Rik	20.1772	-1.81541	4.42022e-06	5.03584e-05
2310015D24Rik	47.7853	-1.82466	1.0634e-07	1.8863e-06
Ccna2	445.923	-1.82475	4.038e-10	1.21059e-08
Pbk	98.4356	-1.83894	1.06812e-06	1.44281e-05
Scn4a	218.503	-1.83968	1.24729e-10	4.04419e-09
Slc38a3	846.223	-1.84125	1.50847e-14	9.4072e-13
C130080G10Rik	3224.63	-1.85149	1.02578e-32	5.09984e-30
Mxd3	107.732	-1.85169	7.32681e-07	1.04158e-05
Art1	2042.14	-1.85285	4.6901e-16	3.61825e-14
Fam19a3	310.985	-1.85492	3.38281e-15	2.31975e-13
Ankle1	83.4442	-1.85773	1.18634e-07	2.08112e-06
Espl1	219.382	-1.85788	3.64851e-11	1.29823e-09
Spon2	753.883	-1.85992	5.41782e-14	3.09871e-12
AK087617	49.5633	-1.86006	2.32097e-06	2.87281e-05
Nuf2	131.326	-1.87415	4.72298e-08	9.11062e-07
Melk	74.2529	-1.87468	1.13954e-08	2.5399e-07
Esm1	59.8635	-1.88174	4.77958e-09	1.15915e-07
Gvin1	815.736	-1.90382	3.31493e-19	3.61772e-17
Prdm1	133.044	-1.92147	7.80452e-13	3.74491e-11
Cpa1	52.4463	-1.92281	5.95319e-08	1.11805e-06
AK043075	36.3351	-1.92726	3.42229e-08	6.7682e-07
Ttk	70.4674	-1.92931	2.82031e-11	1.03016e-09
Smco1	144.011	-1.94634	3.27986e-14	1.93739e-12
Slamf9	79.8438	-1.94787	3.16399e-12	1.34192e-10
Fhl2	25178.4	-1.95444	5.71053e-32	2.6207e-29
Mb21d1	73.7139	-1.95803	1.84395e-13	9.62185e-12
Papln	578.303	-1.96218	9.31499e-24	1.83208e-21
Akap5	122.636	-1.96517	5.6974e-15	3.72161e-13
Prc1	349.857	-1.99393	1.76084e-11	6.64885e-10
Pla2g4e	120.437	-1.99688	1.00781e-15	7.36236e-14
Prnd	32.0503	-2.00213	1.60022e-07	2.69433e-06
Iqgap3	281.172	-2.04327	4.9022e-15	3.2139e-13
Klhl33	116.359	-2.07095	3.27544e-15	2.26347e-13
E2f7	127.889	-2.07125	2.02601e-25	4.70928e-23
AK042126	13.6217	-2.073	2.87624e-06	3.44802e-05
2310039L15Rik	30.7345	-2.07413	1.43649e-07	2.45094e-06
Slc17a7	182.689	-2.08083	1.70917e-14	1.0585e-12
Fam64a	199.453	-2.08242	3.58245e-11	1.27726e-09
Alpl	1011.79	-2.09408	2.52958e-31	1.10425e-28
Ddah1	303.053	-2.1	1.24836e-29	4.55981e-27
Meox1	1235.04	-2.10797	6.46146e-33	3.40139e-30
Lrp2bp	86.9441	-2.13082	2.18691e-16	1.76312e-14
Igsf1	364.272	-2.14425	7.4261e-19	7.77265e-17
Slc4a1	107.179	-2.15164	3.3224e-08	6.59981e-07
Mas1	47.2439	-2.18132	1.83208e-10	5.79339e-09
Nes	3680.97	-2.20336	3.71483e-64	2.21627e-60
Lgi1	61.5932	-2.22363	1.00257e-08	2.27427e-07
Hr	880.859	-2.2623	8.84012e-33	4.52059e-30
Smn1	172.08	-2.28261	7.49033e-21	1.00046e-18
Klhl34	65.3171	-2.35645	3.36152e-12	1.41897e-10
Lrrc55	139.242	-2.36309	5.9855e-22	8.85359e-20
AK085768	26.0846	-2.36668	1.72671e-09	4.61952e-08
Blk	129.601	-2.37284	1.65053e-23	3.0144e-21
Dct	61.2043	-2.37405	5.91031e-13	2.91413e-11
Mrgprh	43.1257	-2.38305	8.41542e-12	3.33228e-10
Kcnd2	284.041	-2.38568	1.23704e-23	2.30631e-21
Duoxa1	46.7772	-2.43196	2.67062e-12	1.15456e-10
Stmn4	50.6931	-2.4552	2.82593e-16	2.22813e-14
Crybb1	31.2789	-2.46496	1.27067e-09	3.49884e-08
Casq1	5899.06	-2.47321	1.11727e-11	4.30967e-10
Pnpla3	198.826	-2.48025	2.05848e-18	2.06982e-16
Lrtm1	4200.42	-2.49202	5.84601e-33	3.17066e-30
Rpl3l	2117.62	-2.52146	2.86776e-20	3.64022e-18
Fcrls	226.331	-2.62923	3.07518e-34	1.89792e-31
Nts	233.768	-2.69075	9.8011e-29	3.18946e-26
Ret	203.979	-2.70939	7.2344e-31	2.87736e-28
Mycn	363.42	-2.98373	1.8229e-54	4.66088e-51
Apln	1052.51	-3.08416	1.33572e-30	5.19713e-28
Itgb6	285.684	-3.3697	1.11092e-45	1.65693e-42
Gm28979	49.008	-3.60181	1.70922e-17	1.5688e-15

## Sheet: Heatmap List
Gene	Mean TPM	log 2 Fold Change	p Value	FDR Value
Fhl2	25178.4	-2.03415	5.71053e-32	2.6207e-29
Ret	203.979	-2.95102	7.2344e-31	2.87736e-28
Lrrc10	6645.05	1.74488	9.92536e-28	2.73299e-25
Gas6	5387.31	1.11845	1.52571e-23	2.81517e-21
Tubb4a	221.921	-1.47729	7.44727e-22	1.07493e-19
Efhd1	149.014	-1.78567	2.28644e-19	2.54178e-17
Ldlr	273.31	-1.40118	5.48607e-18	5.25078e-16
Rcan1	3255.13	-1.04704	3.54e-17	3.09068e-15
Amy1	208.297	1.59332	5.84824e-17	4.96075e-15
S100a10	1637.96	-1.02258	6.64231e-16	4.97423e-14
Syt13	73.5572	5.32763	4.15718e-15	2.77632e-13
Uchl1	793.939	1.19815	6.49518e-14	3.64422e-12
Myl1	728.136	-1.48531	1.86541e-13	9.70558e-12
Klhl40	163.229	-1.38452	2.4858e-13	1.27481e-11
Hey2	269.045	1.35301	7.40876e-13	3.57418e-11
Klhl41	1053.58	-1.1364	1.05494e-12	4.95575e-11
Spock2	855.441	3.90036	1.17432e-12	5.43102e-11
Eef2k	1274.09	1.06162	2.39494e-12	1.04294e-10
Wfikkn1	79.9013	2.54963	3.73969e-12	1.56751e-10
Cd93	6365.57	-1.05165	3.89468e-12	1.62867e-10
Pcdh12	1086.24	-1.41791	4.08755e-12	1.70137e-10
Thbd	1470.43	-1.08728	4.84062e-12	1.99167e-10
Dysf	4399.68	-1.34279	4.9255e-12	2.02194e-10
Slit3	473.519	2.09181	1.03545e-11	4.02006e-10
Casq1	5899.06	-3.35435	1.11727e-11	4.30967e-10
Cd248	635.709	-1.11397	2.50441e-11	9.20408e-10
Pcdh19	310.003	-1.22314	2.85331e-11	1.04009e-09
Myom2	38231.7	1.58032	5.82977e-10	1.70214e-08
Pla2g5	457.042	-1.59075	9.19288e-10	2.58579e-08
Sned1	266.558	-1.4122	2.12547e-09	5.59436e-08
Vegfa	11055.1	-1.15381	9.3324e-09	2.12238e-07
Melk	74.2529	-2.28926	1.13954e-08	2.5399e-07
Efhd2	1591.62	1.0567	1.28667e-08	2.8291e-07
Hrc	10624.7	-1.20408	1.57139e-08	3.40423e-07
Smoc1	611.758	1.80077	1.79249e-08	3.81475e-07
Adgre1	119.298	-1.28584	3.11954e-08	6.23838e-07
Prox1	386.846	1.19793	3.32749e-08	6.6026e-07
Thbs2	2304.12	1.20099	8.84585e-08	1.59279e-06
Ninl	180.63	1.26471	1.0359e-07	1.84666e-06
Ehd3	180.845	1.06601	1.041e-07	1.85207e-06
Comp	202.046	1.64657	3.87755e-07	5.88139e-06
Cgref1	49.8185	1.74853	4.03947e-07	6.09599e-06
Mir208b	793.913	-1.33806	6.68153e-07	9.5899e-06
Speg	8190.56	-1.12346	9.59418e-07	1.31887e-05
Agtr2	40.0244	2.36932	1.45692e-06	1.89919e-05
Spta1	255.518	-1.13849	1.94381e-06	2.45175e-05
Atp2a2	122415	-0.871398	2.27823e-06	2.83165e-05
Selp	40.0933	1.86827	4.59395e-06	5.19845e-05
Dlk2	48.849	1.34968	6.45001e-06	6.96694e-05
Pkd1l3	72.4236	1.23577	7.26761e-06	7.71607e-05
Scin	82.4076	1.96583	7.9681e-06	8.37915e-05
Snca	326.503	-3.20703	1.51935e-05	0.000149086
Lmod1	257.179	1.25691	6.22752e-05	0.000511519
Plcd4	24.0284	1.94775	7.26382e-05	0.000584568
Wfikkn2	126.454	1.28264	0.000127897	0.000958588
Cabp1	224.293	-1.12462	0.000173382	0.00123711
Ttyh1	40.2422	1.33443	0.000346154	0.00221901
Chp2	36.1795	1.24162	0.00140323	0.00715326
